# Supplementary material for: Synthesis, Characterization, and Antifungal Activity of Silver Nanoparticles Embedded in Pullulan Matrices
Source: Materials (Basel). 2021 Nov 20;14(22):7041. doi: 10.3390/ma14227041 (PMC8622049; doi:10.3390/ma14227041)
Supplement: Supplementary file 1 [file materials-14-07041-s001.zip]

Archive with 1 entries (1 files):
- materials-1455673-supplementary.pdf
